# Supplementary material for: A high-density crowd state judgment model based on entropy theory
Source: PLoS One. 2021 Sep 2;16(9):e0255468. doi: 10.1371/journal.pone.0255468 (PMC8412320; doi:10.1371/journal.pone.0255468)
Supplement: S1 Data — (XLSX) [file pone.0255468.s001.xlsx]

## Sheet: Ando model
Flow density	Moving speed
0.12366	1.41509
0.51571	1.41386
0.72026	1.41394
0.82252	1.41538
0.88326	1.34855
0.99522	1.26503
1.12582	1.17038
1.29356	1.08688
1.40077	1.02425
1.51726	0.96441
1.66163	0.90876
1.8339	0.85034
2.01083	0.79052
2.22495	0.72933
2.42046	0.6737
2.62524	0.62225
2.79746	0.57497
2.99289	0.53605
3.28126	0.50414
3.59292	0.46248
3.78363	0.43749
4.17432	0.39448
4.46267	0.36814
4.7603	0.34458
5.06722	0.32103
5.34624	0.30026
5.93217	0.2615

## Sheet: Furin Modle
Flow density	Moving speed
0.03256	1.34635
0.23732	1.34654
0.34007	1.31047
0.51754	1.24944
0.70434	1.18563
0.96282	1.0913
1.16829	1.02287
1.39873	0.93964
1.57313	0.87489
1.75997	0.80831
1.93433	0.74727
2.10251	0.68438
2.30168	0.62522
2.43863	0.5827
2.59442	0.51794
2.79372	0.4458
3.02414	0.36442
3.24845	0.27376
3.42912	0.20346
3.62204	0.148
3.69683	0.11655
3.977	0.02409

## Sheet: N＆M Modle
Flow density	Moving speed
0.00065	1.20373
0.26846	1.2057
0.54253	1.20209
0.72347	1.13333
0.94808	1.0497
1.14151	0.9735
1.37232	0.89545
1.59689	0.82113
1.75292	0.75236
1.97754	0.66501
2.18338	0.59997
2.3768	0.52564
2.56405	0.44013
2.76363	0.38068
2.98202	0.29519
3.16296	0.22829
3.30022	0.17625
3.3876	0.13721
3.48116	0.10749
3.60596	0.0573
3.66835	0.03501
3.71826	0.01642

## Sheet: P＆M Modle
Flow density	Moving speed
0.04032	0.93932
0.15879	0.87774
0.34574	0.81243
0.5638	0.74901
0.80056	0.67812
0.99371	0.62029
1.19924	0.58114
1.46709	0.51773
1.7909	0.47115
2.02135	0.4264
2.25174	0.39659
2.63154	0.35936
2.96771	0.33706
3.27899	0.31475
3.68983	0.29994
3.9824	0.28882
4.36211	0.27774
4.71691	0.27038
4.97834	0.26299
5.3269	0.25936
5.7564	0.24829
6.0863	0.24279
6.39755	0.22982
6.77104	0.21499
7.10717	0.20763
7.4122	0.19092
7.71725	0.17234
7.98494	0.15561
8.15301	0.1482

## Sheet: Tang Ming Modle
Flow density	Moving speed
0.02425	1.67357
0.1867	1.58045
0.34294	1.48733
0.51784	1.39049
0.69287	1.28246
0.7991	1.221
0.94907	1.13347
1.11162	1.03103
1.28655	0.93232
1.44914	0.82615
1.63017	0.73678
1.77417	0.62872
2.04273	0.48347
2.21776	0.37544
2.38633	0.28979
2.55509	0.18735
2.7115	0.0793
2.80523	0.0253

## Sheet: Zhang Peihong Model
Flow density	Moving speed
0.06463	1.56653
0.31279	1.54053
0.57343	1.48477
0.79687	1.42342
1.05758	1.33417
1.22522	1.26351
1.4984	1.1445
1.65362	1.07755
1.82124	1.01433
1.98883	0.96413
2.23097	0.86
2.46066	0.7726
2.75864	0.66476
3.03173	0.58667
3.33581	0.52162
3.70811	0.45844
4.09898	0.41573
4.53324	0.38233
4.89922	0.37125
5.32104	0.34901
5.66844	0.32675
5.98489	0.27659
6.30759	0.20782
6.45038	0.14831
6.60562	0.07578
6.72359	0.01999

## Sheet: Liu Dongdong model
Flow density	Moving speed
0.01042	1.49212
0.25401	1.40684
0.46019	1.32896
0.82883	1.18988
0.98496	1.13612
1.22249	1.03967
1.52879	0.91353
1.91618	0.76704
2.2974	0.61681
2.54715	0.53526
2.87831	0.40916
3.20961	0.27375
3.45948	0.1829
3.70941	0.08832
3.89688	0.016

## Sheet: Fang Zheng model
Flow density	Moving speed
0.06361	1.57026
0.24976	1.55921
0.36774	1.54068
0.4305	1.43468
0.48077	1.33982
0.56827	1.24313
0.64964	1.13714
0.75579	1.03488
0.84327	0.94191
0.93051	0.88243
1.01147	0.83597
1.07385	0.78392
1.161	0.73932
1.22953	0.69471
1.34163	0.62966
1.42875	0.58879
1.52216	0.53489
1.65281	0.4773
1.84568	0.39184
2.00109	0.3417
2.15653	0.28785
2.30574	0.23771
2.43631	0.19128
2.61656	0.13744
2.74707	0.10031
2.9087	0.04832
