# Supplementary material for: A high-density crowd state judgment model based on entropy theory
Source: PLoS One. 2021 Sep 2;16(9):e0255468. doi: 10.1371/journal.pone.0255468 (PMC8412320; doi:10.1371/journal.pone.0255468)
Supplement: S2 Data — (XLSX) [file pone.0255468.s002.xlsx]

## Sheet: Sheet1
time step	v(m/s)	S
0	0	0
1	1.05	0
2	1.05	0
3	1.027	0
4	1.027	0
5	1.038	0
6	1.038	0
7	1.033	0
8	1.033	0
9	1.036	0
10	1.036	0
11	1.029	0
12	1.029	0
13	1.028	0
14	1.028	0
15	1.03	0
16	1.03	0
17	1.028	0
18	1.028	0
19	1.023	0
20	1.023	0
21	1.02	0
22	1.02	0
23	1.022	0
24	1.022	0
25	1.023	0
26	1.023	0
27	1.02	0
28	1.02	0
29	1.018	0
30	1.018	0
31	1.019	0
32	1.019	0
33	1.017	0
34	1.017	0
35	1.015	98
36	1.015	100.8
37	1.017	103.6
38	1.017	106.4
39	1.017	109.2
40	1.017	112
41	1.014	114.8
42	1.014	117.6
43	1.01	120.4
44	1.01	123.2
45	1.003	126
46	1.003	128.8
47	0.999	131.6
48	0.999	134.4
49	0.99	137.2
50	0.99	140
51	0.991	142.8
52	0.991	145.6
53	0.981	148.4
54	0.981	151.2
55	0.973	154
56	0.973	156.8
57	0.965	159.6
58	0.965	162.4
59	0.963	165.2
60	0.963	168
61	0.961	170.8
62	0.961	173.6
63	0.965	176.4
64	0.965	179.2
65	0.959	182
66	0.959	184.8
67	0.945	187.6
68	0.945	190.4
69	0.94	193.2
70	0.94	196
71	0.932	198.8
72	0.932	201.6
73	0.924	204.4
74	0.924	207.2
75	0.922	210
76	0.922	212.8
77	0.923	215.6
78	0.923	218.4
79	0.918	221.2
80	0.918	224
81	0.914	226.8
82	0.914	229.6
83	0.917	232.4
84	0.917	235.2
85	0.915	238
86	0.915	240.8
87	0.919	243.6
88	0.919	246.4
89	0.918	249.2
90	0.918	252
91	0.914	254.8
92	0.914	257.6
93	0.916	260.4
94	0.916	263.2
95	0.914	266
96	0.914	268.8
97	0.912	271.6
98	0.913	274.4
99	0.913	277.2
100	0.908	280
101	0.908	282.8
102	0.911	285.6
103	0.911	288.4
104	0.913	291.2
105	0.913	294
106	0.906	296.8
107	0.906	299.6
108	0.907	302.4
109	0.907	305.2
110	0.897	308
111	0.897	310.8
112	0.891	313.6
113	0.891	316.4
114	0.894	319.2
115	0.894	322
116	0.888	324.8
117	0.888	327.6
118	0.893	330.4
119	0.893	333.2
120	0.89	336
121	0.89	338.8
122	0.881	341.6
123	0.881	344.4
124	0.874	347.2
125	0.874	350
126	0.872	352.8
127	0.872	355.6
128	0.875	358.4
129	0.875	361.2
130	0.867	364
131	0.867	366.8
132	0.87	369.6
133	0.87	372.4
134	0.864	375.2
135	0.864	378
136	0.869	380.8
137	0.869	383.6
138	0.871	386.4
139	0.871	389.2
140	0.862	392
141	0.862	394.8
142	0.856	397.6
143	0.856	400.4
144	0.856	403.2
145	0.856	406
146	0.852	408.8
147	0.852	411.6
148	0.854	414.4
149	0.854	417.2
150	0.847	420
151	0.847	422.8
152	0.836	425.6
153	0.836	428.4
154	0.84	431.2
155	0.84	434
156	0.842	436.8
157	0.842	439.6
158	0.839	442.4
159	0.839	445.2
160	0.841	448
161	0.841	450.8
162	0.838	453.6
163	0.838	456.4
164	0.842	459.2
165	0.842	462
166	0.848	464.8
167	0.848	467.6
168	0.845	470.4
169	0.845	473.2
170	0.834	476
171	0.834	478.8
172	0.84	481.6
173	0.84	484.4
174	0.844	487.2
175	0.844	490
176	0.835	492.8
177	0.835	495.6
178	0.841	498.4
179	0.841	501.2
180	0.831	504
181	0.831	506.8
182	0.829	509.6
183	0.829	512.4
184	0.823	515.2
185	0.823	518
186	0.823	520.8
187	0.823	523.6
188	0.814	526.4
189	0.814	529.2
190	0.815	532
191	0.815	534.8
192	0.814	537.6
193	0.814	540.4
194	0.82	543.2
195	0.82	546
196	0.818	548.8
197	0.818	551.6
198	0.807	554.4
199	0.807	557.2
200	0.812	560
201	0.812	562.8
202	0.816	565.6
203	0.816	568.4
204	0.806	571.2
205	0.806	574
206	0.8	576.8
207	0.8	579.6
208	0.804	582.4
209	0.804	585.2
210	0.803	588
211	0.803	590.8
212	0.801	593.6
213	0.801	596.4
214	0.794	599.2
215	0.794	602
216	0.798	604.8
217	0.798	607.6
218	0.796	610.4
219	0.796	613.2
220	0.796	616
221	0.796	618.8
222	0.794	621.6
223	0.794	624.4
224	0.795	627.2
225	0.795	630
226	0.792	632.8
227	0.792	635.6
228	0.792	638.4
229	0.792	641.2
230	0.791	644
231	0.791	646.8
232	0.797	649.6
233	0.797	652.4
234	0.788	655.2
235	0.788	658
236	0.782	660.8
237	0.782	663.6
238	0.777	666.4
239	0.777	669.2
240	0.778	672
241	0.778	674.8
242	0.775	677.6
243	0.775	680.4
244	0.776	683.2
245	0.776	686
246	0.772	688.8
247	0.772	691.6
248	0.757	694.4
249	0.757	697.2
250	0.757	700
251	0.757	702.8
252	0.758	705.6
253	0.758	708.4
254	0.755	711.2
255	0.755	714
256	0.754	716.8
257	0.754	719.6
258	0.755	722.4
259	0.755	725.2
260	0.75	728
261	0.75	730.8
262	0.747	733.6
263	0.747	736.4
264	0.74	739.2
265	0.74	742
266	0.737	744.8
267	0.737	747.6
268	0.734	750.4
269	0.734	753.2
270	0.735	756
271	0.735	758.8
272	0.736	761.6
273	0.736	764.4
274	0.738	767.2
275	0.738	770
276	0.73	772.8
277	0.73	775.6
278	0.721	778.4
279	0.721	781.2
280	0.722	784
281	0.722	786.8
282	0.722	789.6
283	0.722	792.4
284	0.714	795.2
285	0.714	798
286	0.704	800.8
287	0.704	803.6
288	0.708	806.4
289	0.708	809.2
290	0.705	812
291	0.705	814.8
292	0.708	817.6
293	0.708	820.4
294	0.716	823.2
295	0.716	826
296	0.706	828.8
297	0.706	831.6
298	0.706	834.4
299	0.706	837.2
300	0.702	840
301	0.702	842.8
302	0.692	845.6
303	0.692	848.4
304	0.688	851.2
305	0.688	854
306	0.688	856.8
307	0.688	859.6
308	0.688	862.4
309	0.688	865.2
310	0.682	868
311	0.682	870.8
312	0.679	873.6
313	0.679	876.4
314	0.682	879.2
315	0.682	882
316	0.67	884.8
317	0.67	887.6
318	0.685	890.4
319	0.685	893.2
320	0.681	896
321	0.681	898.8
322	0.683	901.6
323	0.683	904.4
324	0.678	907.2
325	0.678	910
326	0.679	912.8
327	0.679	915.6
328	0.672	918.4
329	0.672	921.2
330	0.667	924
331	0.667	926.8
332	0.673	929.6
333	0.673	932.4
334	0.677	935.2
335	0.677	938
336	0.676	940.8
337	0.676	943.6
338	0.677	946.4
339	0.677	949.2
340	0.679	952
341	0.679	954.8
342	0.676	957.6
343	0.676	960.4
344	0.682	963.2
345	0.682	966
346	0.677	968.8
347	0.677	971.6
348	0.674	974.4
349	0.674	977.2
350	0.672	980
351	0.672	982.8
352	0.673	985.6
353	0.673	988.4
354	0.67	991.2
355	0.67	994
356	0.672	996.8
357	0.672	999.6
358	0.67	1002.4
359	0.67	1005.2
360	0.669	1008
361	0.669	1010.8
362	0.658	1013.6
363	0.658	1016.4
364	0.668	1019.2
365	0.668	1022
366	0.67	1024.8
367	0.67	1027.6
368	0.664	1030.4
369	0.664	1033.2
370	0.661	1036
371	0.661	1038.8
372	0.65	1041.6
373	0.65	1044.4
374	0.642	1047.2
375	0.642	1050
376	0.634	1052.8
377	0.634	1055.6
378	0.635	1058.4
379	0.635	1061.2
380	0.631	1064
381	0.631	1066.8
382	0.62	1069.6
383	0.62	1072.4
384	0.613	1075.2
385	0.613	1078
386	0.597	1080.8
387	0.597	1083.6
388	0.596	1086.4
389	0.596	1089.2
390	0.591	1092
391	0.591	1094.8
392	0.594	1097.6
393	0.594	1100.4
394	0.586	1103.2
395	0.586	1106
396	0.584	1108.8
397	0.584	1111.6
398	0.582	1114.4
399	0.582	1117.2
400	0.577	1120
401	0.577	1122.8
402	0.582	1125.6
403	0.582	1128.4
404	0.576	1131.2
405	0.576	1134
406	0.571	1136.8
407	0.571	1139.6
408	0.57	1142.4
409	0.57	1145.2
410	0.562	1148
411	0.562	1150.8
412	0.562	1153.6
413	0.562	1156.4
414	0.562	1159.2
415	0.562	1162
416	0.551	1164.8
417	0.551	1167.6
418	0.555	1170.4
419	0.555	1173.2
420	0.551	1176
421	0.551	1178.8
422	0.55	1181.6
423	0.55	1184.4
424	0.551	1187.2
425	0.551	1190
426	0.547	1192.8
427	0.547	1195.6
428	0.547	1198.4
429	0.547	1201.2
430	0.546	1204
431	0.546	1229.95
432	0.551	1232.96
433	0.551	1235.76
434	0.554	1238.69
435	0.554	1241.49
436	0.547	1243.99
437	0.547	1246.79
438	0.544	1249.47
439	0.544	1252.27
440	0.543	1255.02
441	0.543	1257.82
442	0.536	1260.33
443	0.536	1263.13
444	0.529	1265.63
445	0.529	1268.43
446	0.526	1271.1
447	0.526	1273.9
448	0.527	1276.74
449	0.527	1279.54
450	0.523	1282.18
451	0.523	1284.98
452	0.526	1287.9
453	0.526	1290.7
454	0.52	1293.25
455	0.52	1296.05
456	0.526	1299.1
457	0.526	1301.9
458	0.518	1304.36
459	0.518	1307.16
460	0.51	1309.62
461	0.51	1312.42
462	0.509	1315.18
463	0.509	1317.98
464	0.515	1321.04
465	0.515	1323.84
466	0.512	1326.51
467	0.512	1329.31
468	0.513	1332.15
469	0.513	1334.95
470	0.508	1337.54
471	0.508	1340.34
472	0.496	1342.63
473	0.496	1345.43
474	0.505	1348.61
475	0.505	1351.41
476	0.501	1354.04
477	0.501	1356.84
478	0.49	1359.18
479	0.49	1361.98
480	0.498	1365.12
481	0.498	1367.92
482	0.5	1370.8
483	0.5	1373.6
484	0.498	1376.32
485	0.498	1379.12
486	0.501	1382.04
487	0.501	1384.84
488	0.5	1387.6
489	0.5	1390.4
490	0.497	1393.07
491	0.497	1395.87
492	0.493	1398.5
493	0.493	1401.3
494	0.497	1404.27
495	0.497	1407.07
496	0.492	1409.66
497	0.492	1412.46
498	0.495	1415.39
499	0.495	1418.19
500	0.491	1420.82
501	0.491	1423.62
502	0.485	1426.16
503	0.485	1428.96
504	0.494	1432.15
505	0.494	1434.95
506	0.498	1437.92
507	0.498	1440.72
508	0.486	1443.01
509	0.486	1445.81
510	0.487	1448.65
511	0.487	1451.45
512	0.485	1454.16
513	0.485	1456.96
514	0.484	1459.72
515	0.484	1462.52
516	0.48	1465.15
517	0.48	1467.95
518	0.478	1470.67
519	0.478	1473.47
520	0.48	1476.35
521	0.48	1479.15
522	0.471	1481.57
523	0.471	1484.37
524	0.472	1487.21
525	0.472	1490.01
526	0.47	1492.73
527	0.47	1495.53
528	0.47	1498.33
529	0.47	1501.13
530	0.464	1503.67
531	0.464	1506.47
532	0.46	1509.1
533	0.46	1511.9
534	0.462	1514.79
535	0.462	1517.59
536	0.465	1520.52
537	0.465	1523.32
538	0.462	1525.99
539	0.462	1528.79
540	0.463	1531.63
541	0.463	1534.43
542	0.468	1537.44
543	0.468	1540.24
544	0.456	1542.53
545	0.456	1545.33
546	0.458	1548.22
547	0.458	1551.02
548	0.452	1553.56
549	0.452	1556.36
550	0.45	1559.08
551	0.45	1561.88
552	0.449	1564.64
553	0.449	1567.44
554	0.449	1570.24
555	0.449	1573.04
556	0.45	1575.88
557	0.45	1578.68
558	0.444	1581.23
559	0.444	1584.03
560	0.445	1586.87
561	0.445	1589.67
562	0.438	1592.17
563	0.438	1594.97
564	0.438	1597.77
565	0.438	1600.57
566	0.441	1603.5
567	0.441	1606.3
568	0.443	1609.18
569	0.443	1611.98
570	0.445	1614.87
571	0.445	1617.67
572	0.434	1620
573	0.434	1622.8
574	0.433	1625.56
575	0.433	1628.36
576	0.432	1631.12
577	0.432	1633.92
578	0.429	1636.59
579	0.429	1639.39
580	0.434	1642.4
581	0.434	1645.2
582	0.436	1648.09
583	0.436	1650.89
584	0.428	1653.35
585	0.428	1656.15
586	0.423	1658.74
587	0.423	1661.54
588	0.425	1664.42
589	0.425	1667.22
590	0.428	1670.15
591	0.428	1672.95
592	0.423	1675.54
593	0.423	1678.34
594	0.425	1681.22
595	0.425	1684.02
596	0.423	1686.74
597	0.423	1689.54
598	0.417	1692.08
599	0.417	1694.88
600	0.414	1697.55
601	0.414	1700.35
602	0.417	1703.28
603	0.417	1706.08
604	0.411	1708.63
605	0.411	1711.43
606	0.415	1714.4
607	0.415	1717.2
608	0.41	1719.78
609	0.41	1722.58
610	0.41	1725.38
611	0.41	1728.18
612	0.408	1730.9
613	0.408	1733.7
614	0.409	1736.54
615	0.409	1739.34
616	0.413	1742.31
617	0.413	1745.11
618	0.41	1747.78
619	0.41	1750.58
620	0.413	1753.51
621	0.413	1756.31
622	0.41	1758.98
623	0.41	1761.78
624	0.408	1764.5
625	0.408	1767.3
626	0.416	1770.44
627	0.416	1773.24
628	0.411	1775.83
629	0.411	1778.63
630	0.407	1781.26
631	0.407	1784.06
632	0.412	1787.07
633	0.412	1789.87
634	0.407	1792.46
635	0.407	1795.26
636	0.4	1797.76
637	0.4	1800.56
638	0.399	1803.32
639	0.399	1806.12
640	0.405	1809.17
641	0.405	1811.97
642	0.404	1814.73
643	0.404	1817.53
644	0.403	1820.29
645	0.403	1823.09
646	0.404	1825.93
647	0.404	1828.73
648	0.394	1831.11
649	0.394	1833.91
650	0.394	1836.71
651	0.394	1839.51
652	0.394	1842.31
653	0.394	1845.11
654	0.393	1847.86
655	0.393	1850.66
656	0.39	1853.34
657	0.39	1856.14
658	0.389	1858.89
659	0.389	1861.69
660	0.39	1864.54
661	0.39	1867.34
662	0.382	1869.8
663	0.382	1872.6
664	0.387	1875.61
665	0.387	1878.41
666	0.386	1881.17
667	0.386	1883.97
668	0.384	1886.68
669	0.384	1889.48
670	0.385	1892.32
671	0.385	1895.12
672	0.39	1898.14
673	0.39	1900.94
674	0.396	1903.99
675	0.396	1906.79
676	0.385	1909.12
677	0.385	1911.92
678	0.387	1914.81
679	0.387	1917.61
680	0.387	1920.41
681	0.387	1923.21
682	0.386	1925.97
683	0.386	1928.77
684	0.385	1931.52
685	0.385	1934.32
686	0.381	1936.95
687	0.381	1939.75
688	0.377	1942.38
689	0.377	1945.18
690	0.378	1948.03
691	0.378	1950.83
692	0.384	1953.88
693	0.384	1956.68
694	0.386	1959.57
695	0.386	1962.37
696	0.378	1964.83
697	0.378	1967.63
698	0.374	1970.26
699	0.374	1973.06
700	0.378	1976.03
701	0.378	1978.83
702	0.377	1981.58
703	0.377	1984.38
704	0.377	1987.18
705	0.377	1989.98
706	0.38	1992.91
707	0.38	1995.71
708	0.379	1998.47
709	0.379	2001.27
710	0.377	2003.98
711	0.377	2006.78
712	0.373	2009.42
713	0.373	2012.22
714	0.368	2014.8
715	0.368	2017.6
716	0.371	2020.53
717	0.371	2023.33
718	0.37	2026.09
719	0.37	2028.89
720	0.369	2031.65
721	0.369	2034.45
722	0.369	2037.25
723	0.369	2040.05
724	0.369	2042.85
725	0.369	2045.65
726	0.363	2048.19
727	0.363	2050.99
728	0.365	2053.88
729	0.365	2056.68
730	0.363	2059.39
731	0.363	2062.19
732	0.36	2064.86
733	0.36	2067.66
734	0.36	2070.46
735	0.36	2073.26
736	0.356	2075.89
737	0.356	2078.69
738	0.356	2081.49
739	0.356	2084.29
740	0.358	2087.18
741	0.358	2089.98
742	0.356	2092.69
743	0.356	2095.49
744	0.356	2098.29
745	0.356	2101.09
746	0.354	2103.81
747	0.354	2106.61
748	0.352	2109.32
749	0.352	2112.12
750	0.349	2114.8
751	0.349	2117.6
752	0.349	2120.4
753	0.349	2123.2
754	0.349	2126
755	0.349	2128.8
756	0.348	2131.56
757	0.348	2134.36
758	0.35	2137.24
759	0.35	2140.04
760	0.349	2142.8
761	0.349	2145.6
762	0.349	2148.4
763	0.349	2151.2
764	0.346	2153.87
765	0.346	2156.67
766	0.346	2159.47
767	0.346	2162.27
768	0.343	2164.94
769	0.343	2167.74
770	0.345	2170.63
771	0.345	2173.43
772	0.348	2176.36
773	0.348	2179.16
774	0.345	2181.83
775	0.345	2184.63
776	0.343	2187.34
777	0.343	2190.14
778	0.341	2192.86
779	0.341	2195.66
780	0.337	2198.29
781	0.337	2201.09
782	0.338	2203.93
783	0.338	2206.73
784	0.334	2209.36
785	0.334	2212.16
786	0.335	2215
787	0.335	2217.8
788	0.341	2220.86
789	0.341	2223.66
790	0.341	2226.46
791	0.341	2229.26
792	0.341	2232.06
793	0.341	2234.86
794	0.342	2237.7
795	0.342	2240.5
796	0.342	2243.3
797	0.342	2246.1
798	0.336	2248.65
799	0.336	2251.45
800	0.334	2254.16
801	0.334	2256.96
802	0.338	2259.93
803	0.338	2262.73
804	0.333	2265.32
805	0.333	2268.12
806	0.337	2271.09
807	0.337	2273.89
808	0.332	2276.48
809	0.332	2279.28
810	0.331	2282.03
811	0.331	2284.83
812	0.327	2287.46
813	0.327	2290.26
814	0.331	2293.23
815	0.331	2296.03
816	0.328	2298.71
817	0.328	2301.51
818	0.328	2304.31
819	0.328	2307.11
820	0.321	2309.61
821	0.321	2312.41
822	0.322	2315.25
823	0.322	2318.05
824	0.326	2321.02
825	0.326	2323.82
826	0.327	2326.66
827	0.327	2329.46
828	0.325	2332.18
829	0.325	2334.98
830	0.323	2337.7
831	0.323	2340.5
832	0.325	2343.38
833	0.325	2346.18
834	0.323	2348.9
835	0.323	2351.7
836	0.321	2354.41
837	0.321	2357.21
838	0.319	2359.93
839	0.319	2362.73
840	0.322	2365.65
841	0.322	2368.45
842	0.321	2371.21
843	0.321	2374.01
844	0.317	2376.64
845	0.317	2379.44
846	0.321	2382.41
847	0.321	2385.21
848	0.321	2388.01
849	0.321	2390.81
850	0.318	2393.48
851	0.318	2396.28
852	0.322	2399.25
853	0.322	2402.05
854	0.319	2404.73
855	0.319	2407.53
856	0.319	2410.33
857	0.319	2413.13
858	0.32	2415.97
859	0.32	2418.77
860	0.316	2421.4
861	0.316	2424.2
862	0.313	2426.87
863	0.313	2429.67
864	0.313	2432.47
865	0.313	2435.27
866	0.318	2438.28
867	0.318	2441.08
868	0.315	2443.76
869	0.315	2446.56
870	0.318	2449.48
871	0.318	2452.28
872	0.315	2454.96
873	0.315	2457.76
874	0.312	2460.43
875	0.312	2463.23
876	0.309	2465.9
877	0.309	2468.7
878	0.309	2471.5
879	0.309	2474.3
880	0.307	2477.02
881	0.307	2479.82
882	0.307	2482.62
883	0.307	2485.42
884	0.305	2488.13
885	0.305	2490.93
886	0.303	2493.65
887	0.303	2496.45
888	0.303	2499.25
889	0.303	2502.05
890	0.299	2504.68
891	0.299	2507.48
892	0.298	2510.24
893	0.298	2513.04
894	0.301	2515.96
895	0.301	2518.76
896	0.307	2521.82
897	0.307	2524.62
898	0.302	2527.2
899	0.302	2530
900	0.302	2532.8
901	0.302	2535.6
902	0.301	2538.36
903	0.301	2541.16
904	0.3	2543.92
905	0.3	2546.72
906	0.297	2549.39
907	0.297	2552.19
908	0.301	2555.16
909	0.301	2557.96
910	0.298	2560.64
911	0.298	2563.44
912	0.298	2566.24
913	0.298	2569.04
914	0.3	2571.92
915	0.3	2574.72
916	0.296	2577.35
917	0.296	2580.15
918	0.293	2582.82
919	0.293	2585.62
920	0.296	2588.55
921	0.296	2591.35
922	0.291	2593.94
923	0.291	2596.74
924	0.295	2599.71
925	0.295	2602.51
926	0.3	2605.52
927	0.3	2608.32
928	0.294	2610.87
929	0.294	2613.67
930	0.294	2616.47
931	0.294	2619.27
932	0.298	2622.24
933	0.298	2625.04
934	0.295	2627.71
935	0.295	2630.51
936	0.303	2633.65
937	0.303	2636.45
938	0.297	2638.99
939	0.297	2641.79
940	0.295	2644.51
941	0.295	2647.31
942	0.293	2650.02
943	0.293	2652.82
944	0.297	2655.79
945	0.297	2658.59
946	0.295	2661.31
947	0.295	2664.11
948	0.294	2666.87
949	0.294	2669.67
950	0.292	2672.38
951	0.292	2675.18
952	0.291	2677.94
953	0.291	2680.74
954	0.291	2683.54
955	0.291	2686.34
956	0.297	2689.39
957	0.297	2692.19
958	0.291	2694.74
959	0.291	2697.54
960	0.291	2700.34
961	0.291	2703.14
962	0.296	2706.15
963	0.296	2708.95
964	0.297	2711.79
965	0.297	2714.59
966	0.295	2717.31
967	0.295	2720.11
968	0.29	2722.7
969	0.29	2725.5
970	0.288	2728.21
971	0.288	2731.01
972	0.287	2733.77
973	0.287	2736.57
974	0.291	2739.54
975	0.291	2742.34
976	0.292	2745.18
977	0.292	2747.98
978	0.287	2750.57
979	0.287	2753.37
980	0.283	2756
981	0.283	2758.8
982	0.279	2761.43
983	0.279	2764.23
984	0.279	2767.03
985	0.279	2769.83
986	0.279	2772.63
987	0.279	2775.43
988	0.274	2778.02
989	0.274	2780.82
990	0.279	2783.83
991	0.279	2786.63
992	0.271	2789.09
993	0.271	2791.89
994	0.265	2794.44
995	0.265	2797.24
996	0.265	2800.04
997	0.265	2802.84
998	0.267	2805.72
999	0.267	2808.52
1000	0.269	2811.41
1001	0.269	2814.21
1002	0.273	2817.18
1003	0.273	2819.98
1004	0.273	2822.78
1005	0.273	2825.58
1006	0.272	2828.33
1007	0.272	2831.13
1008	0.273	2833.98
1009	0.273	2836.78
1010	0.276	2839.7
1011	0.276	2842.5
1012	0.272	2845.13
1013	0.272	2847.93
1014	0.273	2850.78
1015	0.273	2853.58
1016	0.269	2856.21
1017	0.269	2859.01
1018	0.267	2861.72
1019	0.267	2864.52
1020	0.264	2867.19
1021	0.264	2869.99
1022	0.265	2872.84
1023	0.265	2875.64
1024	0.266	2878.48
1025	0.266	2881.28
1026	0.268	2884.16
1027	0.268	2886.96
1028	0.266	2889.68
1029	0.266	2892.48
1030	0.269	2895.41
1031	0.269	2898.21
1032	0.266	2900.88
1033	0.266	2903.68
1034	0.266	2906.48
1035	0.266	2909.28
1036	0.269	2912.21
1037	0.269	2915.01
1038	0.267	2917.72
1039	0.267	2920.52
1040	0.265	2923.24
1041	0.265	2926.04
1042	0.262	2928.71
1043	0.262	2931.51
1044	0.265	2934.44
1045	0.265	2937.24
1046	0.266	2940.08
1047	0.266	2942.88
1048	0.267	2945.72
1049	0.267	2948.52
1050	0.263	2951.15
1051	0.263	2953.95
1052	0.264	2956.79
1053	0.264	2959.59
1054	0.266	2962.48
1055	0.266	2965.28
1056	0.264	2967.99
1057	0.264	2970.79
1058	0.26	2973.42
1059	0.26	2976.22
1060	0.261	2979.07
1061	0.261	2981.87
1062	0.261	2984.67
1063	0.261	2987.47
1064	0.26	2990.22
1065	0.26	2993.02
1066	0.259	2995.78
1067	0.259	2998.58
1068	0.257	3001.3
1069	0.257	3004.1
1070	0.261	3007.07
1071	0.261	3009.87
1072	0.258	3012.54
1073	0.258	3015.34
1074	0.256	3018.05
1075	0.256	3020.85
1076	0.258	3023.74
1077	0.258	3026.54
1078	0.256	3029.25
1079	0.256	3032.05
1080	0.253	3034.73
1081	0.253	3037.53
1082	0.256	3040.45
1083	0.256	3043.25
1084	0.257	3046.1
1085	0.257	3048.9
1086	0.257	3051.7
1087	0.257	3054.5
1088	0.254	3057.17
1089	0.254	3059.97
1090	0.257	3062.9
1091	0.257	3065.7
1092	0.254	3068.37
1093	0.254	3071.17
1094	0.249	3073.76
1095	0.249	3076.56
1096	0.247	3079.27
1097	0.247	3082.07
1098	0.249	3084.96
1099	0.249	3087.76
1100	0.248	3090.52
1101	0.248	3093.32
1102	0.252	3096.28
1103	0.252	3099.08
1104	0.247	3101.67
1105	0.247	3104.47
1106	0.249	3107.36
1107	0.249	3110.16
1108	0.25	3113
1109	0.25	3115.8
1110	0.247	3118.47
1111	0.247	3121.27
1112	0.248	3124.12
1113	0.248	3126.92
1114	0.25	3129.8
1115	0.25	3132.6
1116	0.25	3135.4
1117	0.25	3138.2
1118	0.25	3141
1119	0.25	3143.8
1120	0.247	3146.47
1121	0.247	3149.27
1122	0.241	3151.82
1123	0.241	3154.62
1124	0.243	3157.5
1125	0.243	3160.3
1126	0.245	3163.19
1127	0.245	3165.99
1128	0.245	3168.79
1129	0.245	3171.59
1130	0.245	3174.39
1131	0.245	3177.19
1132	0.248	3180.12
1133	0.248	3182.92
1134	0.249	3185.76
1135	0.249	3188.56
1136	0.248	3191.32
1137	0.248	3194.12
1138	0.246	3196.83
1139	0.246	3199.63
1140	0.245	3202.39
1141	0.245	3205.19
1142	0.244	3207.95
1143	0.244	3210.75
1144	0.247	3213.67
1145	0.247	3216.47
1146	0.243	3219.1
1147	0.243	3221.9
1148	0.244	3224.75
1149	0.244	3227.55
1150	0.245	3230.39
1151	0.245	3233.19
1152	0.244	3235.95
1153	0.244	3238.75
1154	0.243	3241.5
1155	0.243	3244.3
1156	0.239	3246.93
1157	0.239	3249.73
1158	0.241	3252.62
1159	0.241	3255.42
1160	0.241	3258.22
1161	0.241	3261.02
1162	0.241	3263.82
1163	0.241	3266.62
1164	0.24	3269.38
1165	0.24	3272.18
1166	0.24	3274.98
1167	0.24	3277.78
1168	0.238	3280.49
1169	0.238	3283.29
1170	0.241	3286.22
1171	0.241	3289.02
1172	0.242	3291.86
1173	0.242	3294.66
1174	0.239	3297.33
1175	0.239	3300.13
1176	0.238	3302.89
1177	0.238	3305.69
1178	0.239	3308.53
1179	0.239	3311.33
1180	0.239	3314.13
1181	0.239	3316.93
1182	0.233	3319.48
1183	0.233	3322.28
1184	0.239	3325.33
1185	0.239	3328.13
1186	0.238	3330.89
1187	0.238	3333.69
1188	0.233	3336.28
1189	0.233	3339.08
1190	0.233	3341.88
1191	0.233	3344.68
1192	0.234	3347.52
1193	0.234	3350.32
1194	0.233	3353.08
1195	0.233	3355.88
1196	0.232	3358.64
1197	0.232	3361.44
1198	0.235	3364.36
1199	0.235	3367.16
1200	0.239	3370.13
1201	0.239	3372.93
1202	0.24	3375.78
1203	0.24	3378.58
1204	0.235	3381.16
1205	0.235	3383.96
1206	0.232	3386.64
1207	0.232	3389.44
1208	0.232	3392.24
1209	0.232	3395.04
1210	0.235	3397.96
1211	0.235	3400.76
1212	0.236	3403.61
1213	0.236	3406.41
1214	0.233	3409.08
1215	0.233	3411.88
1216	0.231	3414.59
1217	0.231	3417.39
1218	0.234	3420.32
1219	0.234	3423.12
1220	0.234	3425.92
1221	0.234	3428.72
1222	0.232	3431.44
1223	0.232	3434.24
1224	0.228	3436.87
1225	0.228	3439.67
1226	0.228	3442.47
1227	0.228	3445.27
1228	0.227	3448.02
1229	0.227	3450.82
1230	0.226	3453.58
1231	0.226	3456.38
1232	0.226	3459.18
1233	0.226	3461.98
1234	0.225	3464.74
1235	0.225	3467.54
1236	0.221	3470.17
1237	0.221	3472.97
1238	0.227	3476.02
1239	0.227	3478.82
1240	0.226	3481.58
1241	0.226	3484.38
1242	0.224	3487.1
1243	0.224	3489.9
1244	0.225	3492.74
1245	0.225	3495.54
1246	0.222	3498.21
1247	0.222	3501.01
1248	0.224	3503.9
1249	0.224	3506.7
1250	0.226	3509.58
1251	0.226	3512.38
1252	0.225	3515.14
1253	0.225	3517.94
1254	0.223	3520.66
1255	0.223	3523.46
1256	0.225	3526.34
1257	0.225	3529.14
1258	0.221	3531.77
1259	0.221	3534.57
1260	0.225	3537.54
1261	0.225	3540.34
1262	0.224	3543.1
1263	0.224	3545.9
1264	0.223	3548.66
1265	0.223	3551.46
1266	0.223	3554.26
1267	0.223	3557.06
1268	0.221	3559.77
1269	0.221	3562.57
1270	0.219	3565.29
1271	0.219	3568.09
1272	0.219	3570.89
1273	0.219	3573.69
1274	0.224	3576.7
1275	0.224	3579.5
1276	0.225	3582.34
1277	0.225	3585.14
1278	0.224	3587.9
1279	0.224	3590.7
1280	0.222	3593.41
1281	0.222	3596.21
1282	0.221	3598.97
1283	0.221	3601.77
1284	0.218	3604.44
1285	0.218	3607.24
1286	0.216	3609.96
1287	0.216	3612.76
1288	0.218	3615.64
1289	0.218	3618.44
1290	0.214	3621.07
1291	0.214	3623.87
1292	0.217	3626.8
1293	0.217	3629.6
1294	0.217	3632.4
1295	0.217	3635.2
1296	0.213	3637.83
1297	0.213	3640.63
1298	0.219	3643.69
1299	0.219	3646.49
1300	0.213	3649.03
1301	0.213	3651.83
1302	0.218	3654.84
1303	0.218	3657.64
1304	0.219	3660.49
1305	0.219	3663.29
1306	0.216	3665.96
1307	0.216	3668.76
1308	0.218	3671.64
1309	0.218	3674.44
1310	0.22	3677.33
1311	0.22	3680.13
1312	0.221	3682.97
1313	0.221	3685.77
1314	0.218	3688.44
1315	0.218	3691.24
1316	0.22	3694.13
1317	0.22	3696.93
1318	0.214	3699.47
1319	0.214	3702.27
1320	0.212	3704.99
1321	0.212	3707.79
1322	0.213	3710.63
1323	0.213	3713.43
1324	0.212	3716.19
1325	0.212	3718.99
1326	0.215	3721.92
1327	0.215	3724.72
1328	0.212	3727.39
1329	0.212	3730.19
1330	0.216	3733.16
1331	0.216	3735.96
1332	0.219	3738.89
1333	0.219	3741.69
1334	0.218	3744.44
1335	0.218	3747.24
1336	0.218	3750.04
